# Supplementary material for: New distribution records for the critically endangered frog Indirana gundia (Dubois, 1986) from Kerala part of Western Ghats, India
Source: Biodivers Data J. 2015 Aug 11;(3):e5825. doi: 10.3897/BDJ.3.e5825 (PMC4563154; doi:10.3897/BDJ.3.e5825)
Supplement: Supplementary material 2 — Aligned sequences used for the construction of ML tree [file biodiversity_data_journal-3-e5825-s002.fas]

>KM386532.Indirana Gundia
GTACTCTGACCGTGCGAAGGTAGCATAATCACTTGTTCTTTAAATGGGGACTCGTATCAA
TGGCATCACGAGGGCCATACTGTCTCCTTTTTCCAATCAGTGAAACTGATCTCCCCGTGA
AGAAGCGGGGATTATCCTATAAGACGAGAAGACCCCATGGAGCTTTAAACCCAACAGCAA
CTCTAATAATAAACCACAAAATTAATGAGCCCTGTTGTTGGTTTTAGGTTGGGGTGACCG
CGGAGCATAAACTAACCTCCACGACGAACGGGACTAAACCCTAATCCAAGAACTACTATT
CTAAGAATCAGTACACTGACTTCTAATGATCCGACACTCGATCAACGGACCAAGTTACCC
TGGGGATAACAGCGCTATCCATTTCGAGAGCTCCTATCGACAAATGGGTTTACGACCTCG
ATGTTGGATCAGGGTATCCTAGTGGTGCAGCCGCTACTAAAGGTTTGTTTGTTCAACAAT
TAAACCCTACGTGA
>KM386533 Indirana gundia
GTACTCTGACCGTGCGAAGGTAGCATAATCACTTGTTCTTTAAATGGGGACTCGTATCAA
TGGCATCACGAGGGCCATACTGTCTCCTTTTTCCAATCAGTGAAACTGATCTCCCCGTGA
AGAAGCGGGGATTATCCTATAAGACGAGAAGACCCCATGGAGCTTTAAACCCAACAGCAA
CTCTAATAATAAACCACAAAATTAATGAGCCCTGTTGTTGGTTTTAGGTTGGGGTGACCG
CGGAGCATAAACTAACCTCCACGACGAACGGGACTAAACCCTAATCCAAGAACTACTATT
CTAAGAATCAGCACACTGACTTCTAATGATCCGACACTCGATCAACGGACCAAGTTACCC
TGGGGATAACAGCGCTATCCATTTCGAGAGCTCCTATCGACAAATGGGTTTACGACCTCG
ATGTTGGATCAGGGTATCCTAGTGGTGCAGCCGCTACTAAAGGTTTGTTTGTTCAACAAT
TAAACCCTACGTGA
>150
GTACTCTGACCGTGCGAAGGTAGCATAATCACTTGTTCTTTAAATGGGGACTCGTATCAA
TGGCATCACGAGGGCCATACTGTCTCCTTTTTCCAATCAGTGAAACTGATCTCCCCGTGA
AGAAGCGGGGATTATCCTATAAGACGAGAAGACCCCATGGAGCTTTAAACCCAACAGCAA
CTCTAATAATAAACCACAAAATTAATGAGCCCTGTTGTTGGTTTTAGGTTGGGGTGACCG
CGGAGCATAAACTAACCTCCACGACGAACGGGACTAAACCCTAATCCAAGAACTACTATT
CTAAGAATCAGTACACTGACTTCTAATGATCCGACACTCGATCAACGGACCAAGTTACCC
TGGGGATAACAGCGCTATCCATTTCGAGAGCTCCTATCGACAAATGGGTTTACGACCTCG
ATGTTGGATCAGGGTATCCTAGTGGTGCAGCCGCTACTAAAGGTTTGTTTGTTCAACAAT
TAAACCCTACGTGA
>141
GTACTCTGACCGTGCGAAGGTAGCATAATCACTTGTTCTTTAAATGGGGACTCGTATCAA
TGGCATCACGAGGGCCATACTGTCTCCTTTTTCCAATCAGTGAAACTGATCTCCCCGTGA
AGAAGCGGGGATTATCCTATAAGACGAGAAGACCCCATGGAGCTTTAAACCCAACAGCAA
CTCTAATAATAAACCACAAAATTAATGAGCCCTGTTGTTGGTTTTAGGTTGGGGTGACCG
CGGAGCATAAACTAACCTCCACGACGAACGGGACTAAACCCTAATCCAAGAACTACTATT
CTAAGAATCAGTACACTGACTTCTAATGATCCGACACTCGATCAACGGACCAAGTTACCC
TGGGGATAACAGCGCTATCCATTTCGAGAGCTCCTATCGACAAATGGGTTTACGACCTCG
ATGTTGGATCAGGGTATCCTAGTGGTGCAGCCGCTACTAAAGGTTTGTTTGTTCAACAAT
TAAACCCTACGTGA
>148
GTACTCTGACCGTGCGAAGGTAGCATAATCACTTGTTCTTTAAATGGGGACTCGTATCAA
TGGCATCACGAGGGCCATACTGTCTCCTTTTTCCAATCAGTGAAACTGATCTCCCCGTGA
AGAAGCGGGGATTATCCTATAAGACGAGAAGACCCCATGGAGCTTTAAACCCAACAGCAA
CTCTAATAATAAACCACAAAATTAATGAGCCCTGTTGTTGGTTTTAGGTTGGGGTGACCG
CGGAGCATAAACTAACCTCCACGACGAACGGGACTAAACCCTAATCCAAGAACTACTATT
CTAAGAATCAGTACACTGACTTCTAATGATCCGACACTCGATCAACGGACCAAGTTACCC
TGGGGATAACAGCGCTATCCATTTCGAGAGCTCCTATCGACAAATGGGTTTACGACCTCG
ATGTTGGATCAGGGTATCCTAGTGGTGCAGCCGCTACTAAAGGTTTGTTTGTTCAACAAT
TAAACCCTACGTGA
>158
GTACTCTGACCGTGCGAAGGTAGCATAATCACTTGTTCTTTAAATGGGGACTCGTATCAA
TGGCATCACGAGGGCCATACTGTCTCCTTTTTCCAATCAGTGAAACTGATCTCCCCGTGA
AGAAGCGGGGATTATCCTATAAGACGAGAAGACCCCATGGAGCTTTAAACCCAACAGCAA
CTCTAATAATAAACCACAAAATTAATGAGCCCTGTTGTTGGTTTTAGGTTGGGGTGACCG
CGGAGCATAAACTAACCTCCACGACGAACGGGACTAAACCCTAATCCAAGAACTACTATT
CTAAGAATCAGTACACTGACTTCTAATGATCCGACACTCGATCAACGGACCAAGTTACCC
TGGGGATAACAGCGCTATCCATTTCGAGAGCTCCTATCGACAAATGGGTTTACGACCTCG
ATGTTGGATCAGGGTATCCTAGTGGTGCAGCCGCTACTAAAGGTTTGTTTGTTCAACAAT
TAAACCCTACGTGA
>159
GTACTCTGACCGTGCGAAGGTAGCATAATCACTTGTTCTTTAAATGGGGACTCGTATCAA
TGGCATCACGAGGGCCATACTGTCTCCTTTTTCCAATCAGTGAAACTGATCTCCCCGTGA
AGAAGCGGGGATTATCCTATAAGACGAGAAGACCCCATGGAGCTTTAAACCCAACAGCAA
CTCTAATAATAAACCACAAAATTAATGAGCCCTGTTGTTGGTTTTAGGTTGGGGTGACCG
CGGAGCATAAACTAACCTCCACGACGAACGGGACTAAACCCTAATCCAAGAACTACTATT
CTAAGAATCAGTACACTGACTTCTAATGATCCGACACTCGATCAACGGACCAAGTTACCC
TGGGGATAACAGCGCTATCCATTTCGAGAGCTCCTATCGACAAATGGGTTTACGACCTCG
ATGTTGGATCAGGGTATCCTAGTGGTGCAGCCGCTACTAAAGGTTTGTTTGTTCAACAAT
TAAACCCTACGTGA
>177
GTACTCTGACCGTGCGAAGGTAGCATAATCACTTGTTCTTTAAATGGGGACTCGTATCAA
TGGCATCACGAGGGCCATACTGTCTCCTTTTTCCAATCAGTGAAACTGATCTCCCCGTGA
AGAAGCGGGGATTATCCTATAAGACGAGAAGACCCCATGGAGCTTTAAACCCAACAGCAA
CTCTAATAATAAACCACAAAATTAATGAGCCCTGTTGTTGGTTTTAGGTTGGGGTGACCG
CGGAGCATAAACTAACCTCCACGACGAACGGGACTAAACCCTAATCCAAGAACTACTATT
CTAAGAATCAGTACACTGACTTCTAATGATCCGACACTCGATCAACGGACCAAGTTACCC
TGGGGATAACAGCGCTATCCATTTCGAGAGCTCCTATCGACAAATGGGTTTACGACCTCG
ATGTTGGATCAGGGTATCCTAGTGGTGCAGCCGCTACTAAAGGTTTGTTTGTTCAACAAT
TAAACCCTACGTGA
>178
GTACTCTGACCGTGCGAAGGTAGCATAATCACTTGTTCTTTAAATGGGGACTCGTATCAA
TGGCATCACGAGGGCCATACTGTCTCCTTTTTCCAATCAGTGAAACTGATCTCCCCGTGA
AGAAGCGGGGATTATCCTATAAGACGAGAAGACCCCATGGAGCTTTAAACCCAACAGCAA
CTCTAATAATAAACCACAAAATTAATGAGCCCTGTTGTTGGTTTTAGGTTGGGGTGACCG
CGGAGCATAAACTAACCTCCACGACGAACGGGACTAAACCCTAATCCAAGAACTACTATT
CTAAGAATCAGTACACTGACTTCTAATGATCCGACACTCGATCAACGGACCAAGTTACCC
TGGGGATAACAGCGCTATCCATTTCGAGAGCTCCTATCGACAAATGGGTTTACGACCTCG
ATGTTGGATCAGGGTATCCTAGTGGTGCAGCCGCTACTAAAGGTTTGTTTGTTCAACAAT
TAAACCCTACGTGA
>190
GTACTCTGACCGTGCGAAGGTAGCATAATCACTTGTTCTTTAAATGGGGACTCGTATCAA
TGGCATCACGAGGGCCATACTGTCTCCTTTTTCCAATCAGTGAAACTGATCTCCCCGTGA
AGAAGCGGGGATTATCCTATAAGACGAGAAGACCCCATGGAGCTTTAAACCCAACAGCAA
CTCTAATAATAAACCACAAAATTAATGAGCCCTGTTGTTGGTTTTAGGTTGGGGTGACCG
CGGAGCATAAACTAACCTCCACGACGAACGGGACTAAACCCTAATCCAAGAACTACTATT
CTAAGAATCAGTACACTGACTTCTAATGATCCGACACTCGATCAACGGACCAAGTTACCC
TGGGGATAACAGCGCTATCCATTTCGAGAGCTCCTATCGACAAATGGGTTTACGACCTCG
ATGTTGGATCAGGGTATCCTAGTGGTGCAGCCGCTACTAAAGGTTTGTTTGTTCAACAAT
TAAACCCTACGTGA
>922
GTACTCTGACCGTGCGAAGGTAGCATAATCACTTGTTCTTTAAATGGGGACTCGTATCAA
TGGCATCACGAGGGCCATACTGTCTCCTTTTTCCAATCAGTGAAACTGATCTCCCCGTGA
AGAAGCGGGGATTATCCTATAAGACGAGAAGACCCCATGGAGCTTTAAACCCAACAGCAA
CTCTAATAATAAACCACAAAATTAATGAGCCCTGTTGTTGGTTTTAGGTTGGGGTGACCG
CGGAGCATAAACTAACCTCCACGACGAACGGGACTAAACCCTAATCCAAGAACTACTATT
CTAAGAATCAGTACACTGACTTCTAATGATCCGACACTCGATCAACGGACCAAGTTACCC
TGGGGATAACAGCGCTATCCATTTCGAGAGCTCCTATCGACAAATGGGTTTACGACCTCG
ATGTTGGATCAGGGTATCCTAGTGGTGCAGCCGCTACTAAAGGTTTGTTTGTTCAACAAT
TAAACCCTACGTGA
>923
GTACTCTGACCGTGCGAAGGTAGCATAATCACTTGTTCTTTAAATGGGGACTCGTATCAA
TGGCATCACGAGGGCCATACTGTCTCCTTTTTCCAATCAGTGAAACTGATCTCCCCGTGA
AGAAGCGGGGATTATCCTATAAGACGAGAAGACCCCATGGAGCTTTAAACCCAACAGCAA
CTCTAATAATAAACCACAAAATTAATGAGCCCTGTTGTTGGTTTTAGGTTGGGGTGACCG
CGGAGCATAAACTAACCTCCACGACGAACGGGACTAAACCCTAATCCAAGAACTACTATT
CTAAGAATCAGTACACTGACTTCTAATGATCCGACACTCGATCAACGGACCAAGTTACCC
TGGGGATAACAGCGCTATCCATTTCGAGAGCTCCTATCGACAAATGGGTTTACGACCTCG
ATGTTGGATCAGGGTATCCTAGTGGTGCAGCCGCTACTAAAGGTTTGTTTGTTCAACAAT
TAAACCCTACGTGA
>924
GTACTCTGACCGTGCGAAGGTAGCATAATCACTTGTTCTTTAAATGGGGACTCGTATCAA
TGGCATCACGAGGGCCATACTGTCTCCTTTTTCCAATCAGTGAAACTGATCTCCCCGTGA
AGAAGCGGGGATTATCCTATAAGACGAGAAGACCCCATGGAGCTTTAAACCCAACAGCAA
CTCTAATAATAAACCACAAAATTAATGAGCCCTGTTGTTGGTTTTAGGTTGGGGTGACCG
CGGAGCATAAACTAACCTCCACGACGAACGGGACTAAACCCTAATCCAAGAACTACTATT
CTAAGAATCAGTACACTGACTTCTAATGATCCGACACTCGATCAACGGACCAAGTTACCC
TGGGGATAACAGCGCTATCCATTTCGAGAGCTCCTATCGACAAATGGGTTTACGACCTCG
ATGTTGGATCAGGGTATCCTAGTGGTGCAGCCGCTACTAAAGGTTTGTTTGTTCAACAAT
TAAACCCTACGTGA
>926
GTACTCTGACCGTGCGAAGGTAGCATAATCACTTGTTCTTTAAATGGGGACTCGTATCAA
TGGCATCACGAGGGCCATACTGTCTCCTTTTTCCAATCAGTGAAACTGATCTCCCCGTGA
AGAAGCGGGGATTATCCTATAAGACGAGAAGACCCCATGGAGCTTTAAACCCAACAGCAA
CTCTAATAATAAACCACAAAATTAATGAGCCCTGTTGTTGGTTTTAGGTTGGGGTGACCG
CGGAGCATAAACTAACCTCCACGACGAACGGGACTAAACCCTAATCCAAGAACTACTATT
CTAAGAATCAGTACACTGACTTCTAATGATCCGACACTCGATCAACGGACCAAGTTACCC
TGGGGATAACAGCGCTATCCATTTCGAGAGCTCCTATCGACAAATGGGTTTACGACCTCG
ATGTTGGATCAGGGTATCCTAGTGGTGCAGCCGCTACTAAAGGTTTGTTTGTTCAACAAT
TAAACCCTACGTGA
>927
GTACTCTGACCGTGCGAAGGTAGCATAATCACTTGTTCTTTAAATGGGGACTCGTATCAA
TGGCATCACGAGGGCCATACTGTCTCCTTTTTCCAATCAGTGAAACTGATCTCCCCGTGA
AGAAGCGGGGATTATCCTATAAGACGAGAAGACCCCATGGAGCTTTAAACCCAACAGCAA
CTCTAATAATAAACCACAAAATTAATGAGCCCTGTTGTTGGTTTTAGGTTGGGGTGACCG
CGGAGCATAAACTAACCTCCACGACGAACGGGACTAAACCCTAATCCAAGAACTACTATT
CTAAGAATCAGTACACTGACTTCTAATGATCCGACACTCGATCAACGGACCAAGTTACCC
TGGGGATAACAGCGCTATCCATTTCGAGAGCTCCTATCGACAAATGGGTTTACGACCTCG
ATGTTGGATCAGGGTATCCTAGTGGTGCAGCCGCTACTAAAGGTTTGTTTGTTCAACAAT
TAAACCCTACGTGA
>928
GTACTCTGACCGTGCGAAGGTAGCATAATCACTTGTTCTTTAAATGGGGACTCGTATCAA
TGGCATCACGAGGGCCATACTGTCTCCTTTTTCCAATCAGTGAAACTGATCTCCCCGTGA
AGAAGCGGGGATTATCCTATAAGACGAGAAGACCCCATGGAGCTTTAAACCCAACAGCAA
CTCTAATAATAAACCACAAAATTAATGAGCCCTGTTGTTGGTTTTAGGTTGGGGTGACCG
CGGAGCATAAACTAACCTCCACGACGAACGGGACTAAACCCTAATCCAAGAACTACTATT
CTAAGAATCAGTACACTGACTTCTAATGATCCGACACTCGATCAACGGACCAAGTTACCC
TGGGGATAACAGCGCTATCCATTTCGAGAGCTCCTATCGACAAATGGGTTTACGACCTCG
ATGTTGGATCAGGGTATCCTAGTGGTGCAGCCGCTACTAAAGGTTTGTTTGTTCAACAAT
TAAACCCTACGTGA
>929
GTACTCTGACCGTGCGAAGGTAGCATAATCACTTGTTCTTTAAATGGGGACTCGTATCAA
TGGCATCACGAGGGCCATACTGTCTCCTTTTTCCAATCAGTGAAACTGATCTCCCCGTGA
AGAAGCGGGGATTATCCTATAAGACGAGAAGACCCCATGGAGCTTTAAACCCAACAGCAA
CTCTAATAATAAACCACAAAATTAATGAGCCCTGTTGTTGGTTTTAGGTTGGGGTGACCG
CGGAGCATAAACTAACCTCCACGACGAACGGGACTAAACCCTAATCCAAGAACTACTATT
CTAAGAATCAGTACACTGACTTCTAATGATCCGACACTCGATCAACGGACCAAGTTACCC
TGGGGATAACAGCGCTATCCATTTCGAGAGCTCCTATCGACAAATGGGTTTACGACCTCG
ATGTTGGATCAGGGTATCCTAGTGGTGCAGCCGCTACTAAAGGTTTGTTTGTTCAACAAT
TAAACCCTACGTGA
>931
GTACTCTGACCGTGCGAAGGTAGCATAATCACTTGTTCTTTAAATGGGGACTCGTATCAA
TGGCATCACGAGGGCCATACTGTCTCCTTTTTCCAATCAGTGAAACTGATCTCCCCGTGA
AGAAGCGGGGATTATCCTATAAGACGAGAAGACCCCATGGAGCTTTAAACCCAACAGCAA
CTCTAATAATAAACCACAAAATTAATGAGCCCTGTTGTTGGTTTTAGGTTGGGGTGACCG
CGGAGCATAAACTAACCTCCACGACGAACGGGACTAAACCCTAATCCAAGAACTACTATT
CTAAGAATCAGTACACTGACTTCTAATGATCCGACACTCGATCAACGGACCAAGTTACCC
TGGGGATAACAGCGCTATCCATTTCGAGAGCTCCTATCGACAAATGGGTTTACGACCTCG
ATGTTGGATCAGGGTATCCTAGTGGTGCAGCCGCTACTAAAGGTTTGTTTGTTCAACAAT
TAAACCCTACGTGA
>932
GTACTCTGACCGTGCGAAGGTAGCATAATCACTTGTTCTTTAAATGGGGACTCGTATCAA
TGGCATCACGAGGGCCATACTGTCTCCTTTTTCCAATCAGTGAAACTGATCTCCCCGTGA
AGAAGCGGGGATTATCCTATAAGACGAGAAGACCCCATGGAGCTTTAAACCCAACAGCAA
CTCTAATAATAAACCACAAAATTAATGAGCCCTGTTGTTGGTTTTAGGTTGGGGTGACCG
CGGAGCATAAACTAACCTCCACGACGAACGGGACTAAACCCTAATCCAAGAACTACTATT
CTAAGAATCAGTACACTGACTTCTAATGATCCGACACTCGATCAACGGACCAAGTTACCC
TGGGGATAACAGCGCTATCCATTTCGAGAGCTCCTATCGACAAATGGGTTTACGACCTCG
ATGTTGGATCAGGGTATCCTAGTGGTGCAGCCGCTACTAAAGGTTTGTTTGTTCAACAAT
TAAACCCTACGTGA
>933
GTACTCTGACCGTGCGAAGGTAGCATAATCACTTGTTCTTTAAATGGGGACTCGTATCAA
TGGCATCACGAGGGCCATACTGTCTCCTTTTTCCAATCAGTGAAACTGATCTCCCCGTGA
AGAAGCGGGGATTATCCTATAAGACGAGAAGACCCCATGGAGCTTTAAACCCAACAGCAA
CTCTAATAATAAACCACAAAATTAATGAGCCCTGTTGTTGGTTTTAGGTTGGGGTGACCG
CGGAGCATAAACTAACCTCCACGACGAACGGGACTAAACCCTAATCCAAGAACTACTATT
CTAAGAATCAGTACACTGACTTCTAATGATCCGACACTCGATCAACGGACCAAGTTACCC
TGGGGATAACAGCGCTATCCATTTCGAGAGCTCCTATCGACAAATGGGTTTACGACCTCG
ATGTTGGATCAGGGTATCCTAGTGGTGCAGCCGCTACTAAAGGTTTGTTTGTTCAACAAT
TAAACCCTACGTGA
>937
GTACTCTGACCGTGCGAAGGTAGCATAATCACTTGTTCTTTAAATGGGGACTCGTATCAA
TGGCATCACGAGGGCCATACTGTCTCCTTTTTCCAATCAGTGAAACTGATCTCCCCGTGA
AGAAGCGGGGATTATCCTATAAGACGAGAAGACCCCATGGAGCTTTAAACCCAACAGCAA
CTCTAATAATAAACCACAAAATTAATGAGCCCTGTTGTTGGTTTTAGGTTGGGGTGACCG
CGGAGCATAAACTAACCTCCACGACGAACGGGACTAAACCCTAATCCAAGAACTACTATT
CTAAGAATCAGTACACTGACTTCTAATGATCCGACACTCGATCAACGGACCAAGTTACCC
TGGGGATAACAGCGCTATCCATTTCGAGAGCTCCTATCGACAAATGGGTTTACGACCTCG
ATGTTGGATCAGGGTATCCTAGTGGTGCAGCCGCTACTAAAGGTTTGTTTGTTCAACAAT
TAAACCCTACGTGA
>939
GTACTCTGACCGTGCGAAGGTAGCATAATCACTTGTTCTTTAAATGGGGACTCGTATCAA
TGGCATCACGAGGGCCATACTGTCTCCTTTTTCCAATCAGTGAAACTGATCTCCCCGTGA
AGAAGCGGGGATTATCCTATAAGACGAGAAGACCCCATGGAGCTTTAAACCCAACAGCAA
CTCTAATAATAAACCACAAAATTAATGAGCCCTGTTGTTGGTTTTAGGTTGGGGTGACCG
CGGAGCATAAACTAACCTCCACGACGAACGGGACTAAACCCTAATCCAAGAACTACTATT
CTAAGAATCAGTACACTGACTTCTAATGATCCGACACTCGATCAACGGACCAAGTTACCC
TGGGGATAACAGCGCTATCCATTTCGAGAGCTCCTATCGACAAATGGGTTTACGACCTCG
ATGTTGGATCAGGGTATCCTAGTGGTGCAGCCGCTACTAAAGGTTTGTTTGTTCAACAAT
TAAACCCTACGTGA
>940
GTACTCTGACCGTGCGAAGGTAGCATAATCACTTGTTCTTTAAATGGGGACTCGTATCAA
TGGCATCACGAGGGCCATACTGTCTCCTTTTTCCAATCAGTGAAACTGATCTCCCCGTGA
AGAAGCGGGGATTATCCTATAAGACGAGAAGACCCCATGGAGCTTTAAACCCAACAGCAA
CTCTAATAATAAACCACAAAATTAATGAGCCCTGTTGTTGGTTTTAGGTTGGGGTGACCG
CGGAGCATAAACTAACCTCCACGACGAACGGGACTAAACCCTAATCCAAGAACTACTATT
CTAAGAATCAGTACACTGACTTCTAATGATCCGACACTCGATCAACGGACCAAGTTACCC
TGGGGATAACAGCGCTATCCATTTCGAGAGCTCCTATCGACAAATGGGTTTACGACCTCG
ATGTTGGATCAGGGTATCCTAGTGGTGCAGCCGCTACTAAAGGTTTGTTTGTTCAACAAT
TAAACCCTACGTGA
>I.semipalmata voucher261
GTACTCTGACCGTGCGAAGGTAGCATAATCACTTGTTCTTTAAATGGGGACTCGTATCAA
CGGCATCACGAGGGCCATACTGTCTCCTTTTTCCAATCAGTGAAACTGATCTCCCCGTGA
AGAAGCGGGGATAATCCTATAAGACGAGAAGACCCCATGGAGCTTTAAACCCAACAACAA
CTCTAGTTATAAACCACAAAATTAATGAGCCCTGTTGTTGGTTTTAGGTTGGGGTGACCG
CGGAGCATAAAATAACCTCCACGACGAACGGGACTAAACCCTTATCCACGAACTACCACT
CTAAGAATCAGCACTCTGACTTCTAATGATCCGATACTCGATCAACGGACCAAGTTACCC
TGGGGATAACAGCGCCATCCATTTCGAGAGCTCCTATCGACAAATGGGTTTACGACCTCG
ATGTTGGATCAGGGTATCCCAGTGGTGCAGCCGCTACTAAAGGTTTGTTTGTTCAACAAT
TAAACCCTACGTGA
>I.beddommii voucher 1236
GTACTCTGACCGTGCGAAGGTAGCATAATCACTTGTTCTTTAAATGGGGACTCGTATCAA
TGGCATCACGAGGGCCATACTGTCTCCTTTTTCTAATCAGTGAAACTGATCTTCCCGTGA
AGAAGCGGGAATATACATATAAGACGAGAAGACCCCATGGAGCTTTAAACCCAACAGCAA
CCCTAATAACAAGCCACAAAATTAACAGATTATGTTGTTGGTTTTAGGTTGGGGTGACCG
CGGAGTATAGACTAACCTCCACGACGAACGGGACTAAACCCTTACCCGAGAACCACTGTT
CTAAGAATCAACATATTGACTTCTAATGATCCGACAATCGATTAACGGACCAAGTTACCC
TGGGGATAACAGCGCTATCCATTTCGAGAGCTCCTATCGACAAATGGGTTTACGACCTCG
ATGTTGGATCAGGGTATCCCAGTGGTGCAGCCGCTACTAATGGTTTGTTTGTTCAACAAT
TAAACCCTACGTGA
>I.brachytarsus voucher83
GTACTCTGACCGTGCGAAGGTAGCATAATCACTTGTTCTTTAAATGGGGACTTGTATCAA
CGGCATCACGAGGGCCATACTGTCTCCTTTTTCCAATCAGTGAAACTGATCTTCCCGTGA
AGAAGCGGGAATTAACCTATAAGACGAGAAGACCCCATGGAGCTTTAAACCCAACAACAA
GTCTAATAATACACCCTAAAATTAATGACACCTGCTGTTGGTTTTAGGTTGGGGTGACCG
CGGAGTATAAACTAACCTCCACGACGAACGGGACTAAACCCTTATCTACGAGCCACCGCT
CTAAGAATCAGCACACTGACTTCTAATGATCCGATATTCGATCAACGAACCAAGTTACCC
TGGGGATAACAGCGCTATCCATTTCAAGAGCTCCTATCGACAAATGGGTTTACGACCTCG
ATGTTGGATCAGGGTATCCTAGTGGTGCAGCCGCTACTAAAGGTTTGTTTGTTCAACAAT
TAAACCCTACGTGA
>I.chiravasi voucher 1724
GTACTCTGACCGTGCGAAGGTAGCATAATCACTTGTTCTTTAATTGAGGACTCGTATCAA
CGGCATCACGAGGGCCACACTGTCTCCTTTTTCCAATCAGTGAAACTGATCTCCCCGTGA
AGAAGCGGGGATAATTCCATAAGACGAGAAGACCCCATGGAGCTTTAAACCCAACAGCAA
CTCTAATGATAAACCACAAAATTAATGAGCCCTGTTGTTGGTTTTAGGTTGGGGTGACCG
CGGAGCATAGACAAACCTCCACGACGAACGGGACTAAACCCTAATCCAAGAGCCACTACT
CTAAGAATCAATACACTGACTTCTAATGATCCGACACTCGATCAACGAACCAAGTTACCC
TGGGGATAACAGCGCTATCCACTTCAAGAGCTCCTATCGACAAGTGGGTTTACGACCTCG
ATGTTGGATCAGGGTATCCTAGTGGTGCAGCCGCTACTAAAGGTTTGTTTGTTCAACAAT
TAAACCCTACGTGA
>I.diplosticta voucher 964
GTATTCTAACCGTGCAAAGGTAGCATAATCACTTGTTCTCTAAATAAGGACTTGTATCAA
CGGCACCACGAGGGCCACACTGTCTCCTTTCTCTAATCAGTGAAACTGATCTCTCCGTGA
AGAAGCGGAGATACACCCATAAGACGAGAAGACCCCATGGAGCTTTAAACCCAAAAGCAA
CCACCACCATAACTCCCAACACTTATAAACC-TGTTATTGGTTTTAGGTTGGGGCGACCA
CGGAGAAAAATCTAACCTCCACGATAAATGGGACTACCCCCTTATCCAAGAACAACAACT
CTAAGAATCAACAGTTTGATATAAAATGATCCGATATTCGATCAACGAACCAAGTTACCC
TGGGGATAACAGCGCCATCCATTTTAAGAGCCCCTATCGACAAATGGGTTTACGACCTCG
ATGTTGGATCAGGGTATCCTAGTGGTGCAACCACTACTAACGGTTCGTTTGTTCAACGAT
TAAACCCTACGTGA
>I.leptodactyla voucher874
GTACTCTGACCGTGCGAAGGTAGCGTAATCACTTGTTCTTTAAATAAGGACTTGTATCAA
CGGCACCACGAGGGTTATACTGTCTCCTTTTTCTAATCAGTGAAACTGATCTCCCCGTGA
AGAAGCGGGGATACATCTATAAGACGAGAAGACCCCATGGAGCTTTAAACCCAACAGCAA
CTTAGAATAAGCCCCCTAATATCTACAAGCCCTGTCGTTGGTTTTAGGTTGGGGTGACCG
CGGAGAAAAATATAACCTCCACGATAAACGGGACTATGCCCTTACCCAAGAGCAACCGCT
CTAAGAATCAATAAACTGATATAAAATGATCCGACATTCGATCAACGGACCAAGTTACCC
TGGGGATAACAGCGCCTTCCATTTTGAGAGCCCCTATCGACAAATGGGTTTACGACCTCG
ATGTTGGATCAGGGTATCCTAGTGGTGCAGCCGCTACTGAAGGTTCGTTTGTTCAACGAT
TAAACCCTACGTGA
