# Supplementary material for: New distribution records for the critically endangered frog Indirana gundia (Dubois, 1986) from Kerala part of Western Ghats, India
Source: Biodivers Data J. 2015 Aug 11;(3):e5825. doi: 10.3897/BDJ.3.e5825 (PMC4563154; doi:10.3897/BDJ.3.e5825)
Supplement: XML Treatment for Indirana gundia [file BDJ.3.e5825-treatment1.xml]

<!DOCTYPE tp:taxon-treatment
  PUBLIC "-//TaxonX//DTD Taxonomic Treatment Publishing DTD v0 20100105//EN" "tax-treatment-NSO.dtd">
<tp:taxon-treatment xmlns:tp="http://www.plazi.org/taxpub"><tp:treatment-meta><mixed-citation publication-type="journal"><person-group><name><surname>Jesmina</surname><given-names>Abdulrasheed Safia</given-names></name><name><surname>George</surname><given-names>Sanil</given-names></name></person-group><article-title>New distribution records for the critically endangered frog <italic><tp:taxon-name><tp:taxon-name-part taxon-name-part-type="genus">Indirana</tp:taxon-name-part> <tp:taxon-name-part taxon-name-part-type="species">gundia</tp:taxon-name-part></tp:taxon-name></italic> (Dubois, 1986) from Kerala part of Western Ghats, India</article-title><source>Biodivers Data J</source><day>11</day><month>8</month><year>2015</year><volume>2015</volume><issue>3</issue><pub-id pub-id-type="doi">10.3897/BDJ.3.e5825</pub-id></mixed-citation></tp:treatment-meta><tp:nomenclature><tp:taxon-name><tp:taxon-name-part taxon-name-part-type="genus">Indirana</tp:taxon-name-part> <tp:taxon-name-part taxon-name-part-type="species">gundia</tp:taxon-name-part></tp:taxon-name><tp:taxon-authority>(Dubois, 1986)</tp:taxon-authority></tp:nomenclature><tp:treatment-sec sec-type="Distribution"><title>Distribution</title><p>The species was discovered in 1986 from forests of Kemphole and Sakleshpur (12°49.50' N, 75°35.50' E), Karnataka, India, by Dubois and is believed to occur only in the type locality (Gundya) at an altitude of 200 m asl.</p></tp:treatment-sec><tp:treatment-sec sec-type="Taxon discussion"><title>Taxon discussion</title><p>The GenBank sequences matched exactly the extracted sequences of <italic><tp:taxon-name><tp:taxon-name-part taxon-name-part-type="genus">Indirana</tp:taxon-name-part> <tp:taxon-name-part taxon-name-part-type="species">gundia</tp:taxon-name-part></tp:taxon-name></italic> (0.1%genetic distance) and clustered together in the ML tree, strongly suggesting that the distribution range of <italic><tp:taxon-name><tp:taxon-name-part taxon-name-part-type="genus">I.</tp:taxon-name-part> <tp:taxon-name-part taxon-name-part-type="species">gundia</tp:taxon-name-part></tp:taxon-name></italic> extends through the continuous stretch of forests towards south up to Aralam region of the Kerala part of Western Ghats. Our results expand the distribution of <italic><tp:taxon-name><tp:taxon-name-part taxon-name-part-type="genus">I.</tp:taxon-name-part> <tp:taxon-name-part taxon-name-part-type="species">gundia</tp:taxon-name-part></tp:taxon-name></italic> about 111 km south (Aralam) of its previously known range at an elevation of 137 m mean sea level. Konnakkad is approximately 56 km south of the type locality of <italic><tp:taxon-name><tp:taxon-name-part taxon-name-part-type="genus">I.</tp:taxon-name-part> <tp:taxon-name-part taxon-name-part-type="species">gundia</tp:taxon-name-part></tp:taxon-name></italic> at an elevation of 115 m mean sea level followed by Kanamvayal (61 km; 172 m). This is the first distribution record of <italic><tp:taxon-name><tp:taxon-name-part taxon-name-part-type="genus">I.</tp:taxon-name-part> <tp:taxon-name-part taxon-name-part-type="species">gundia</tp:taxon-name-part></tp:taxon-name></italic> in places other than the type locality.</p><p>Geographical distribution of a species is an important parameter in conservation biology. However, the Wallacean shortfall is evident in the Western Ghats as the exact distribution of many amphibian species in this region is poorly known. The data provided here on the distributional status of one of the critically endangered frog species of Western Ghats illuminating the use of molecular tools for delineating species boundaries effectively. The results may be helpful in designing further studies on biogeography and ecology and provide valuable insights for the conservation status of this species.</p></tp:treatment-sec></tp:taxon-treatment>
